# Supplementary material for: A Quantitative Systematic Review of Clinical Outcome Measure Use in Peripheral Nerve Injury of the Upper Limb
Source: Neurosurgery. 2021 Mar 8;89(1):22–30. doi: 10.1093/neuros/nyab060 (PMC8203424; doi:10.1093/neuros/nyab060)
Supplement: nyab060_Supplemental_Files [file nyab060_supplemental_files.zip]

Archive with 8 entries (8 files):
- SR Outcome Measures PNI.Supplementary Table 1.docx
- SR Outcome Measures PNI.Supplementary Table 2.docx
- SR Outcome Measures PNI.Supplementary Table 3.docx
- SR Outcome Measures PNI.Supplementary Table 4.docx
- SR Outcome Measures PNI.Supplementary Table 5.docx
- SR Outcome Measures PNI.Supplementary Table 6.docx
- SR Outcome Measures PNI.Supplementary Table 7.docx
- SR Outcome Measures PNI.Supplementary Table 8.docx
